# Supplementary material for: Limited Variation between SARS-CoV-2-Infected Individuals in Domain Specificity and Relative Potency of the Antibody Response against the Spike Glycoprotein
Source: Microbiol Spectr. 2022 Jan 26;10(1):e02676-21. doi: 10.1128/spectrum.02676-21 (PMC8791189; doi:10.1128/spectrum.02676-21)
Supplement: SUPPLEMENTAL FILE 2 — Supplemental material. Download SPECTRUM02676-21_Supp_2_seq5.xlsx, XLSX file, 0.02 MB [file spectrum02676-21_supp_2_seq5.xlsx]

## Sheet: Sheet 1
Subject ID	Specimen type	PCR+ test date	Sample Collection date	Interval (days)	Age	Gender	Comments
1	Serum	2020-03-19	2020-04-09	21	36	F
3	Serum	2020-03-09	2020-04-10	32	67	M
4	Serum	2020-03-09	2020-04-10	32	69	F
5	Serum	2020-03-09	2020-04-10	32	73	F
6	Serum	2020-03-20	2020-04-16	27	62	M
9	Serum	2020-03-20	2020-04-15	26	54	F
11	Serum	2020-03-25	2020-04-16	22	41	F
12	Serum	2020-03-25	2020-04-16	22	46	F
14	Serum	2020-03-20	2020-04-20	31	61	M
15	Serum	2020-03-25	2020-04-20	26	36	F
18	Serum	2020-03-25	2020-04-15	21	40	F
19	Serum	2020-03-16	2020-04-17	32	52	M
20	Serum	2020-03-21	2020-04-16	26	72	F
21	Serum	2020-03-10	2020-04-24	45	54	F
22	Serum	2020-03-13	2020-04-16	34	61	M
24	Serum	2020-03-25	2020-04-16	22	25	F
25	Serum	2020-03-10	2020-04-17	38	65	F
26	Serum	2020-03-12	2020-04-17	36	67	M
29	Serum	2020-04-10	2020-04-20	10	71	F
30	Serum	2020-03-21	2020-04-20	30	50	F
31	Serum	2020-03-23	2020-04-20	28	33	F
32	Serum	2020-03-25	2020-04-20	26	59	M
33	Serum	2020-03-22	2020-04-20	29	65	M
34	Serum	2020-03-20	2020-04-21	32	63	F	Hospitalized for 1 day d/t palpitations
35	Serum	2020-03-08	2020-04-21	44	74	F
36	Serum	2020-03-08	2020-04-21	44	76	M
37	Serum	2020-03-26	2020-06-18	84	47	M
43	Serum	n.a	2020-04-21	n.a	51	M
46	Serum	2020-04-06	2020-04-21	15	71	M
52	Serum	2020-03-27	2020-04-23	27	58	M
55	Serum	2020-03-27	2020-04-24	28	49	M
64	Serum	2020-03-27	2020-04-28	32	35	F
66	Serum	2020-03-26	2020-04-28	33	26	F
67	Serum	2020-03-25	2020-04-28	34	61	M
68	Serum	n.a.	2020-04-28	n.a	61	F
69	Serum	2020-03-16	2020-04-28	43	24	F
70	Serum	n.a.	2020-04-29	n.a	58	F
71	Serum	2020-04-07	2020-04-29	22	34	M
72	Serum	n.a.	2020-04-29	n.a	n.a.	n.a.
80	Serum	2020-03-20	2020-05-01	42	25	F
86	Serum	2020-04-20	2020-05-04	14	58	M
90	Serum	2020-04-03	2020-05-04	31	31	F
96	Serum	n.a.	2020-05-07	n.a	57	M
98	Serum	2020-04-03	2020-12-22	263	57	F
103	Serum	2020-03-19	2020-12-21	277	57	F
125	Serum	2020-04-03	2020-11-30	241	29	F
128	Serum	2020-04-02	2020-12-11	253	50	M
159	Serum	2020-10-26	2020-11-30	35	45	F
161	Serum	2020-09-10	2021-01-08	120	62	M
162	Serum	2020-07-30	2020-11-20	113	33	F
163	Serum	2020-10-17	2020-11-20	34	30	F
166	Serum	2020-09-07	2021-01-11	126	61	F
168	Serum	2020-08-31	2020-11-20	81	35	F
169	Serum	2020-09-22	2020-11-20	59	41	M
174	Serum	2020-10-31	2020-12-18	48	36	F
175	Serum	n.a.	2020-12-07	n.a.	55	M
179	Serum	2020-10-26	2020-12-04	39	26	F
110	Plasma	n.a.	2020-05-17	n.a.	25	F	Maternity ward sample
124	Plasma	n.a.	2020-05-18	n.a.	31	F	Maternity ward sample
155	Plasma	n.a.	2020-05-22	n.a.	39	F	Maternity ward sample
189	Plasma	n.a.	2020-05-29	n.a.	28	F	Maternity ward sample
217	Plasma	2020-04-28	2020-06-03	35	34	F	Maternity ward sample
231	Plasma	n.a.	2020-06-06	n.a.	23	F	Maternity ward sample
261	Plasma	n.a.	2020-06-10	n.a.	28	F	Maternity ward sample
275	Plasma	2020-04-17	2020-06-12	56	39	F	Maternity ward sample
284	Plasma	2020-05-06	2020-06-14	39	28	F	Maternity ward sample
288	Plasma	n.a.	2020-06-15	n.a.	26	F	Maternity ward sample
305	Plasma	n.a.	2020-06-17	n.a.	24	F	Maternity ward sample
325	Plasma	n.a.	2020-06-21	n.a.	22	F	Maternity ward sample
371	Plasma	2020-04-14	2020-06-27	74	27	F	Maternity ward sample
373	Plasma	2020-05-21	2020-06-27	37	33	F	Maternity ward sample
397	Plasma	n.a.	2020-07-01	n.a.	19	F	Maternity ward sample
423	Plasma	2020-03-25	2020-07-06	103	41	F	Maternity ward sample
430	Plasma	n.a.	2020-07-06	n.a.	24	F	Maternity ward sample
495	Plasma	n.a.	2020-07-15	n.a.	19	F	Maternity ward sample
599	Plasma	n.a.	2020-07-31	n.a.	27	F	Maternity ward sample
622	Plasma	2020-03-31	2020-08-04	126	32	F	Maternity ward sample
655	Plasma	n.a.	2020-08-09	n.a.	32	F	Maternity ward sample
656	Plasma	n.a.	2020-08-07	n.a.	28	F	Maternity ward sample
675	Plasma	n.a.	2020-08-11	n.a.	35	F	Maternity ward sample
688	Plasma	n.a.	2020-08-12	n.a.	27	F	Maternity ward sample
725	Plasma	n.a.	2020-08-18	n.a.	32	F	Maternity ward sample
729	Plasma	n.a.	2020-08-19	n.a.	31	F	Maternity ward sample
740	Plasma	n.a.	2020-08-19	n.a.	34	F	Maternity ward sample
742	Plasma	n.a.	2020-08-21	n.a.	38	F	Maternity ward sample
